# Supplementary material for: Spidroin striped micropattern promotes chondrogenic differentiation of human Wharton’s jelly mesenchymal stem cells
Source: Sci Rep. 2022 Mar 22;12:4837. doi: 10.1038/s41598-022-08982-8 (PMC8941093; doi:10.1038/s41598-022-08982-8)
Supplement: Supplementary file 2 — Supplementary Information 2. [file 41598_2022_8982_MOESM2_ESM.xlsx]

## Sheet: GAG Content
Title	Spidroin Striped Micropattern Promotes Chondrogenic Differentiation of Human Wharton’s Jelly Mesenchymal Stem Cells
Authors	Anggraini Barlian, Dinda Hani’ah Arum Saputri, Adriel Hernando, Candrani Khoirinaya, Ekavianty Prajatelistia, and Hutomo Tanoto
Alcian Blue Staining Day-7						Percentage of GAG increased compared to control
	OD		Average	SD			500 μm	1000 μm
Control	0.104	0.091	0.0975	0.00919239		7	0.0769231	0.220513
500 μm	0.11	0.1	0.105	0.00707107		14	0.238532	0.302752
1000 μm	0.112	0.126	0.119	0.00989949		21	0.557756	0.719472
Alcian Blue Staining Day-14
	OD		Average	SD
Control	0.112	0.106	0.109	0.00424264
500 μm	0.116	0.154	0.135	0.0268701
1000 μm	0.146	0.138	0.142	0.00565685
Alcian Blue Staining Day-21
	OD		Average	SD
Control	0.153	0.15	0.1515	0.00212132
500 μm	0.232	0.24	0.236	0.00565685
1000 μm	0.243	0.278	0.2605	0.0247487
Two-way ANOVA
Alpha	0.05
Source of Variation	% of total variation	P value	P value summary	Significant?
Interaction	9.366	0.007	**	Yes
Treatment	70.83	<0,0001	****	Yes
Days	16.87	0.0002	***	Yes
ANOVA table	SS	DF	MS	F (DFn, DFd)	P value
Interaction	0.005272	4	0.001318	F (4, 9) = 7,174	P=0,0070
Treatment	0.03987	2	0.01993	F (2, 9) = 108,5	P<0,0001
Days	0.009495	2	0.004747	F (2, 9) = 25,84	P=0,0002
Residual	0.001654	9	0.0001837
Tukey's multiple comparisons test	Mean Diff,	95,00% CI of diff,	Significant?	Summary	Adjusted P Value
7:Control vs. 7:500 μm	-0.0075	-0,06112 to 0,04612	No	ns	0.9995
7:Control vs. 7:1000 μm	-0.0215	-0,07512 to 0,03212	No	ns	0.7921
7:Control vs. 14:Control	-0.0115	-0,06512 to 0,04212	No	ns	0.991
7:Control vs. 14:500 μm	-0.0375	-0,09112 to 0,01612	No	ns	0.2447
7:Control vs. 14:1000 μm	-0.0445	-0,09812 to 0,009122	No	ns	0.1245
7:Control vs. 21:Control	-0.054	-0,1076 to -0,0003779	Yes	*	0.0481
7:Control vs. 21:500 μm	-0.1385	-0,1921 to -0,08488	Yes	****	<0,0001
7:Control vs. 21:1000 μm	-0.163	-0,2166 to -0,1094	Yes	****	<0,0001
7:500 μm vs. 7:1000 μm	-0.014	-0,06762 to 0,03962	No	ns	0.9715
7:500 μm vs. 14:Control	-0.004	-0,05762 to 0,04962	No	ns	>0,9999
7:500 μm vs. 14:500 μm	-0.03	-0,08362 to 0,02362	No	ns	0.4667
7:500 μm vs. 14:1000 μm	-0.037	-0,09062 to 0,01662	No	ns	0.2563
7:500 μm vs. 21:Control	-0.0465	-0,1001 to 0,007122	No	ns	0.102
7:500 μm vs. 21:500 μm	-0.131	-0,1846 to -0,07738	Yes	****	<0,0001
7:500 μm vs. 21:1000 μm	-0.1555	-0,2091 to -0,1019	Yes	****	<0,0001
7:1000 μm vs. 14:Control	0.01	-0,04362 to 0,06362	No	ns	0.9963
7:1000 μm vs. 14:500 μm	-0.016	-0,06962 to 0,03762	No	ns	0.9424
7:1000 μm vs. 14:1000 μm	-0.023	-0,07662 to 0,03062	No	ns	0.7371
7:1000 μm vs. 21:Control	-0.0325	-0,08612 to 0,02112	No	ns	0.3814
7:1000 μm vs. 21:500 μm	-0.117	-0,1706 to -0,06338	Yes	***	0.0002
7:1000 μm vs. 21:1000 μm	-0.1415	-0,1951 to -0,08788	Yes	****	<0,0001
14:Control vs. 14:500 μm	-0.026	-0,07962 to 0,02762	No	ns	0.6198
14:Control vs. 14:1000 μm	-0.033	-0,08662 to 0,02062	No	ns	0.3656
14:Control vs. 21:Control	-0.0425	-0,09612 to 0,01112	No	ns	0.1516
14:Control vs. 21:500 μm	-0.127	-0,1806 to -0,07338	Yes	***	0.0001
14:Control vs. 21:1000 μm	-0.1515	-0,2051 to -0,09788	Yes	****	<0,0001
14:500 μm vs. 14:1000 μm	-0.007	-0,06062 to 0,04662	No	ns	0.9997
14:500 μm vs. 21:Control	-0.0165	-0,07012 to 0,03712	No	ns	0.9329
14:500 μm vs. 21:500 μm	-0.101	-0,1546 to -0,04738	Yes	***	0.0007
14:500 μm vs. 21:1000 μm	-0.1255	-0,1791 to -0,07188	Yes	***	0.0001
14:1000 μm vs. 21:Control	-0.0095	-0,06312 to 0,04412	No	ns	0.9974
14:1000 μm vs. 21:500 μm	-0.094	-0,1476 to -0,04038	Yes	**	0.0013
14:1000 μm vs. 21:1000 μm	-0.1185	-0,1721 to -0,06488	Yes	***	0.0002
21:Control vs. 21:500 μm	-0.0845	-0,1381 to -0,03088	Yes	**	0.0028
21:Control vs. 21:1000 μm	-0.109	-0,1626 to -0,05538	Yes	***	0.0004
21:500 μm vs. 21:1000 μm	-0.0245	-0,07812 to 0,02912	No	ns	0.6791

## Sheet: SOX9
Fibronectin-micropattern
Sample	GAPDH		SOX9
	Cq1	Avg Cq	Cq1	Avg Cq	ΔCt	Avg K	ΔΔCt	2^-ΔΔCt	Avg	SD
Control	22.9968	22.9968	32.0774	32.0774	9.08055	9.07497	0.00558567	0.996136	1.00001	0.00547541
	23.1627	23.1627	32.2321	32.2321	9.06938	9.07497	-0.00558567	1.00388
500-Fn	22.9546	22.9546	32.1395	32.1395	9.18487	9.07497	0.109908	0.926647	0.942223	0.0220272
	22.96	22.96	32.0972	32.0972	9.13717	9.07497	0.0622063	0.957798
1000-Fn	21.1731	21.1731	30.9475	30.9475	9.77438	9.07497	0.699414	0.615822	0.714765	0.139927
	21.6778	21.6778	31.0501	31.0501	9.37238	9.07497	0.297416	0.813709
Spidroin-micropattern
Sample	GAPDH		SOX9
	Cq1	Avg Cq	Cq1	Avg Cq	ΔCt	Avg K	ΔΔCt	2^-ΔΔCt	Avg	SD
Control	23.116	23.116	32.6234	32.6234	9.50739	10.2297	-0.722278	1.64978	1.12796	0.737968
	23.1815	23.1815	34.1334	34.1334	10.952	10.2297	0.722278	0.60614
500-S	19.5741	19.5741	27.0886	27.0886	7.51451	10.2297	-2.71516	6.56667	5.83107	1.04029
	19.2458	19.2458	27.1263	27.1263	7.88046	10.2297	-2.34922	5.09548
1000-S	19.1051	19.1051	27.3337	27.3337	8.22859	10.2297	-2.00108	4.003	4.40584	0.569705
	19.2635	19.2635	27.2275	27.2275	7.96403	10.2297	-2.26564	4.80869
One-way ANOVA
F	39.45
P value	0.0006
P value summary	***
Significant diff. among means (P < 0.05)?	Yes
R squared	0.9693
ANOVA table	SS	DF	MS	F (DFn, DFd)	P value
Treatment (between columns)	45.13	4	11.28	F (4, 5) = 39,45	P=0,0006
Residual (within columns)	1.43	5	0.286
Total	46.55	9
Tukey's multiple comparisons test	Mean Diff,	95,00% CI of diff,	Significant?	Summary	Adjusted P Value
Control vs. 500-Fn	0.0575	-2,088 to 2,203	No	ns	>0,9999	A-B
Control vs. 500-S	-4.832	-6,977 to -2,686	Yes	**	0.0015	A-C
Control vs. 1000-Fn	0.285	-1,860 to 2,430	No	ns	0.9796	A-D
Control vs. 1000-S	-3.406	-5,551 to -1,261	Yes	**	0.0074	A-E
500-Fn vs. 500-S	-4.889	-7,034 to -2,744	Yes	**	0.0014	B-C
500-Fn vs. 1000-Fn	0.2275	-1,918 to 2,373	No	ns	0.991	B-D
500-Fn vs. 1000-S	-3.464	-5,609 to -1,318	Yes	**	0.0069	B-E
500-S vs. 1000-Fn	5.117	2,971 to 7,262	Yes	**	0.0011	C-D
500-S vs. 1000-S	1.426	-0,7197 to 3,571	No	ns	0.1916	C-E
1000-Fn vs. 1000-S	-3.691	-5,836 to -1,546	Yes	**	0.0052	D-E

## Sheet: COL2A1
Fibronectin-micropattern
Sample	GAPDH		COL2A1
	Cq1	Avg Cq	Cq1	Avg Cq	ΔCt	Avg K	ΔΔCt	2^-ΔΔCt	Avg	SD
Control	22.9968	22.9968	31.4224	31.4224	8.42554	8.58083	-0.155284	1.11364	1.0058	0.152512
	23.1627	23.1627	31.8988	31.8988	8.73611	8.58083	0.155284	0.897956
500-Fn	22.9546	22.9546	31.7902	31.7902	8.8356	8.58083	0.254773	0.838119	0.851325	0.0186769
	22.96	22.96	31.7508	31.7508	8.79084	8.58083	0.210009	0.864532
1000-Fn	21.1731	21.1731	31.5346	31.5346	10.3614	8.58083	1.7806	0.291061	0.352115	0.0863425
	21.6778	21.6778	31.5338	31.5338	9.85603	8.58083	1.2752	0.413168
Spidroin-micropattern
Sample	GAPDH		COL2A1
	Cq1	Avg Cq	Cq1	Avg Cq	ΔCt	Avg K	ΔΔCt	2^-ΔΔCt	Avg	SD
Control	21.8725	21.8725	28.6595	28.6595	6.78695	6.72654	0.0604038	0.958996	1.00088	0.0592286
	21.9983	21.9983	28.6644	28.6644	6.66614	6.727	-0.0604038	1.04276
500-S	17.3208	17.3208	25.3232	25.3232	8.00235	6.72654	1.27581	0.412994	0.320368	0.130993
	17.3365	17.3365	26.1975	26.1975	8.86107	6.72654	2.13452	0.227743
1000-S	17.3729	17.3729	25.1446	25.1446	7.77168	6.72654	1.04513	0.484601	0.549346	0.0915634
	17.3429	17.3429	24.773	24.773	7.43002	6.72654	0.703476	0.614091
One-way ANOVA
F	16.28
P value	0.0045
P value summary	**
Significant diff. among means (P < 0.05)?	Yes
R squared	0.9287
ANOVA table	SS	DF	MS	F (DFn, DFd)	P value
Treatment (between columns)	0.7382	4	0.1845	F (4, 5) = 16,28	P=0,0045
Residual (within columns)	0.05668	5	0.01134
Total	0.7949	9
Tukey's multiple comparisons test	Mean Diff,	95,00% CI of diff,	Significant?	Summary	Adjusted P Value
Control vs. 500-Fn	0.1545	-0,2726 to 0,5816	No	ns	0.6271	A-B
Control vs. 500-S	0.6856	0,2585 to 1,113	Yes	**	0.0071	A-C
Control vs. 1000-Fn	0.654	0,2269 to 1,081	Yes	**	0.0087	A-D
Control vs. 1000-S	0.4567	0,02956 to 0,8838	Yes	*	0.0388	A-E
500-Fn vs. 500-S	0.5311	0,1040 to 0,9582	Yes	*	0.0212	B-C
500-Fn vs. 1000-Fn	0.4995	0,07240 to 0,9266	Yes	*	0.0272	B-D
500-Fn vs. 1000-S	0.3022	-0,1249 to 0,7293	No	ns	0.1601	B-E
500-S vs. 1000-Fn	-0.03163	-0,4587 to 0,3955	No	ns	0.9977	C-D
500-S vs. 1000-S	-0.229	-0,6561 to 0,1981	No	ns	0.3266	C-E
1000-Fn vs. 1000-S	-0.1973	-0,6244 to 0,2298	No	ns	0.4384	D-E
